# Supplementary material for: CircAnks1a in the spinal cord regulates hypersensitivity in a rodent model of neuropathic pain
Source: Nat Commun. 2019 Sep 11;10:4119. doi: 10.1038/s41467-019-12049-0 (PMC6739334; doi:10.1038/s41467-019-12049-0)
Supplement: Supplementary file 4 — Source Data [file 41467_2019_12049_MOESM4_ESM.xlsx]

## Sheet: 1b
Figure 1b
The length of circRNA	Number of circRNA
0-200	339
200-400	2894
400-600	2201
600-800	1316
800-1000	785
1000-1200	501
1200-1400	361
1400-1600	250
1600-1800	216
1800-2000	150
2000-5000	857
5000-20000	1355
>20000	1624

## Sheet: 1d
Figure 1d
Sample	Relative expression
Sham-1	0.00128321
Sham-2	0.00352252
Sham-3	0.00226816
Sham-4	0.0038381
Sham-5	0.00226467
Sham-6	0.00177905
Sham-7	0.00290485
Sham-8	0.00248135
SNL 3d-1	0.00405336
SNL 3d-2	0.00380822
SNL 3d-3	0.00300171
SNL 3d-4	0.00491021
SNL 3d-5	0.00335377
SNL 3d-6	0.00261918
SNL 3d-7	0.00412898
SNL 3d-8	0.00356965
Day 7d-1	0.00465254
Day 7d-2	0.00339725
Day 7d-3	0.00342222
Day 7d-4	0.00530163
Day 7d-5	0.0039449
Day 7d-6	0.00400553
Day 7d-7	0.00412185
Day 7d-8	0.00412782
Day 10d-1	0.00508337
Day 10d-2	0.00499027
Day 10d-3	0.0052748
Day 10d-4	0.00325453
Day 10d-5	0.00461325
Day 10d-6	0.00544822
Day 10d-7	0.00523837
Day 10d-8	0.0061722
Day 14d-1	0.00383901
Day 14d-2	0.00612909
Day 14d-3	0.00537921
Day 14d-4	0.00451393
Day 14d-5	0.00492787
Day 14d-6	0.0050262
Day 14d-7	0.00655195
Day 14d-8	0.00470227

## Sheet: 2c
Figure 2c
Target	Sample	Relative expression fold
circAnks1a	random hexamer primers-1	0.903704
	random hexamer primers-2	1.1613
	random hexamer primers-3	0.989995
	random hexamer primers-4	0.945
	oligo (dT)18 primers -1	0.0972349
	oligo (dT)18 primers -2	0.0661763
	oligo (dT)18 primers -3	0.0730661
	oligo (dT)18 primers -4	0.0694385
mAnks1a	random hexamer primers-1	1.18389
	random hexamer primers-2	0.761802
	random hexamer primers-3	1.02599
	random hexamer primers-4	1.02831
	oligo (dT)18 primers -1	0.627432
	oligo (dT)18 primers -2	0.862122
	oligo (dT)18 primers -3	0.952164
	oligo (dT)18 primers -4	1.08092

## Sheet: 2d
Figure 2d

## Sheet: 2e
Figure 2e

## Sheet: 2f
Figure 2f
Target	Sample	Relative expression fold
circAnks1a	Oh-1	0.873929
	Oh-2	1.01502
	Oh-3	1.10849
	Oh-4	0.922974
	Oh-5	1.07959
	12h-1	0.914104
	12h-2	0.82229
	12h-3	0.780136
	12h-4	0.74362
	12h-5	1.06306
	24h-1	0.586186
	24h-2	0.714578
	24h-3	0.444874
	24h-4	0.712677
	24h-5	0.737505
mAnks1a	Oh-1	0.93752
	Oh-2	1.02889
	Oh-3	1.04709
	Oh-4	1.00269
	Oh-5	0.983813
	12h-1	0.139241
	12h-2	0.143764
	12h-3	0.130184
	12h-4	0.124939
	12h-5	0.150521
	24h-1	0.0643626
	24h-2	0.0978341
	24h-3	0.0884197
	24h-4	0.077518
	24h-5	0.114977

## Sheet: 2g
Figure 2g
Tissue	Sample	Relative expression
Spinal dorsal horn	naïve-1	0.00198605
	naïve-2	0.00318538
	naïve-3	0.00320195
	naïve-4	0.00173528
	naïve-5	0.00237114
	naïve-6	0.00180418
	sham-1	0.00152259
	sham-2	0.00159322
	sham-3	0.00255064
	sham-4	0.00321261
	sham-5	0.00306976
	sham-6	0.00241119
	SNL-1	0.00461563
	SNL-2	0.00247169
	SNL-3	0.00469239
	SNL-4	0.00509971
	SNL-5	0.00356672
	SNL-6	0.00369032
DRG	naïve-1	0.000213168
	naïve-2	0.000163562
	naïve-3	0.000173928
	naïve-4	0.000215179
	naïve-5	0.0002172
	naïve-6	0.00021468
	sham-1	0.000217595
	sham-2	0.000246629
	sham-3	0.00018935
	sham-4	0.00024577
	sham-5	0.000210469
	sham-6	0.000214405
	SNL-1	0.000235922
	SNL-2	0.000235492
	SNL-3	0.000259323
	SNL-4	0.000257907
	SNL-5	0.000187655
	SNL-6	0.000224522
Hippocampus	naïve-1	0.000233815
	naïve-2	0.000314169
	naïve-3	0.000223722
	naïve-4	0.000313685
	naïve-5	0.000214064
	naïve-6	0.000282378
	sham-1	0.000186523
	sham-2	0.00025651
	sham-3	0.000205674
	sham-4	0.00033706
	sham-5	0.000240636
	sham-6	0.000280176
	SNL-1	0.000235141
	SNL-2	0.000361264
	SNL-3	0.000407822
	SNL-4	0.000273777
	SNL-5	0.000356406
	SNL-6	0.000353
PFC	naïve-1	0.000197779
	naïve-2	0.000148064
	naïve-3	0.000133745
	naïve-4	0.000195663
	naïve-5	0.000215338
	naïve-6	0.000203275
	sham-1	0.000244904
	sham-2	0.000175572
	sham-3	0.000148531
	sham-4	0.00016141
	sham-5	0.000117931
	sham-6	0.000148776
	SNL-1	0.000202887
	SNL-2	0.000235862
	SNL-3	0.000147124
	SNL-4	0.000170678
	SNL-5	0.000149924
	SNL-6	0.000174667
heart	naïve-1	5.32631e-05
	naïve-2	5.74953e-05
	naïve-3	6.81763e-05
	naïve-4	6.63314e-05
	naïve-5	7.3887e-05
	naïve-6	7.11893e-05
	sham-1	6.75779e-05
	sham-2	6.95001e-05
	sham-3	6.09277e-05
	sham-4	6.12404e-05
	sham-5	6.29787e-05
	sham-6	6.9008e-05
	SNL-1	6.19094e-05
	SNL-2	5.59303e-05
	SNL-3	6.58945e-05
	SNL-4	6.58551e-05
	SNL-5	5.98063e-05
	SNL-6	7.07942e-05
liver	naïve-1	2.50196e-05
	naïve-2	2.82738e-05
	naïve-3	1.85436e-05
	naïve-4	2.0194e-05
	naïve-5	2.27468e-05
	naïve-6	2.12367e-05
	sham-1	2.73709e-05
	sham-2	2.04971e-05
	sham-3	3.69221e-05
	sham-4	1.74939e-05
	sham-5	1.88076e-05
	sham-6	2.12009e-05
	SNL-1	3.23996e-05
	SNL-2	3.62832e-05
	SNL-3	1.96606e-05
	SNL-4	2.12281e-05
	SNL-5	3.92081e-05
	SNL-6	1.74532e-05
spleen	naïve-1	5.15925e-06
	naïve-2	4.32914e-06
	naïve-3	4.36975e-06
	naïve-4	3.61888e-06
	naïve-5	3.71235e-06
	naïve-6	4.17283e-06
	sham-1	3.97664e-06
	sham-2	5.29193e-06
	sham-3	4.24165e-06
	sham-4	4.87282e-06
	sham-5	4.45744e-06
	sham-6	5.30284e-06
	SNL-1	4.31566e-06
	SNL-2	4.51326e-06
	SNL-3	4.27913e-06
	SNL-4	5.35856e-06
	SNL-5	5.46574e-06
	SNL-6	4.62809e-06
lung	naïve-1	3.38909e-05
	naïve-2	4.22427e-05
	naïve-3	3.82731e-05
	naïve-4	3.68894e-05
	naïve-5	3.32157e-05
	naïve-6	4.05623e-05
	sham-1	4.40257e-05
	sham-2	3.23737e-05
	sham-3	4.50234e-05
	sham-4	3.62239e-05
	sham-5	5.38679e-05
	sham-6	3.55073e-05
	SNL-1	4.81126e-05
	SNL-2	3.99557e-05
	SNL-3	5.40769e-05
	SNL-4	3.80897e-05
	SNL-5	4.84099e-05
	SNL-6	3.21036e-05
kidney	naïve-1	3.04081e-05
	naïve-2	3.53503e-05
	naïve-3	3.90136e-05
	naïve-4	2.89677e-05
	naïve-5	2.83971e-05
	naïve-6	3.15388e-05
	sham-1	3.86433e-05
	sham-2	2.58883e-05
	sham-3	4.01449e-05
	sham-4	3.04326e-05
	sham-5	4.34064e-05
	sham-6	2.61903e-05
	SNL-1	4.08494e-05
	SNL-2	3.10161e-05
	SNL-3	3.87358e-05
	SNL-4	2.62321e-05
	SNL-5	4.98777e-05
	SNL-6	3.05343e-05

## Sheet: 2i
Figure 2i
Target	Sample	Relative expression fold
circAnks1a	cytoplasm-1	1.27498
	cytoplasm-2	1.10946
	cytoplasm-3	0.869348
	cytoplasm-4	0.842282
	cytoplasm-5	0.903924
	nuclear-1	0.446371
	nuclear-2	0.694776
	nuclear-3	0.704409
	nuclear-4	0.722639
	nuclear-5	0.755062
actin	cytoplasm-1	0.960258
	cytoplasm-2	1.18066
	cytoplasm-3	1.07717
	cytoplasm-4	0.951694
	cytoplasm-5	0.830213
	nuclear-1	0.126402
	nuclear-2	0.111404
	nuclear-3	0.115671
	nuclear-4	0.134601
	nuclear-5	0.108026

## Sheet: 3a
Figure 3a
Target	Sample	Relative expression
circAnks1a	SNL-1	0.00342017
	SNL-2	0.00451555
	SNL-3	0.00335774
	SNL-4	0.00415391
	SNL-5	0.00500778
	SNL+circAnks1a siRNA-1	0.00195199
	SNL+circAnks1a siRNA-2	0.00169095
	SNL+circAnks1a siRNA-3	0.00158541
	SNL+circAnks1a siRNA-4	0.00333684
	SNL+circAnks1a siRNA-5	0.00118739
	SNL+mAnks1a siRNA-1	0.00383759
	SNL+mAnks1a siRNA-2	0.00319038
	SNL+mAnks1a siRNA-3	0.00467572
	SNL+mAnks1a siRNA-4	0.00232814
	SNL+mAnks1a siRNA-5	0.00438389
mAnks1a	SNL-1	0.00388669
	SNL-2	0.00501375
	SNL-3	0.00621747
	SNL-4	0.00802422
	SNL-5	0.00549566
	SNL+circAnks1a siRNA-1	0.00655084
	SNL+circAnks1a siRNA-2	0.00413742
	SNL+circAnks1a siRNA-3	0.00676858
	SNL+circAnks1a siRNA-4	0.00498649
	SNL+circAnks1a siRNA-5	0.00368114
	SNL+mAnks1a siRNA-1	0.00286802
	SNL+mAnks1a siRNA-2	0.00308873
	SNL+mAnks1a siRNA-3	0.00236042
	SNL+mAnks1a siRNA-4	0.00124773
	SNL+mAnks1a siRNA-5	0.00317691

## Sheet: 3b
Figure 3b
		Sham		Day7		Day14		Day7/circAnkala siRNA		Day14/circAnkala siRNA		Day14/mAnkala siRNA
Frequency(% of Control mEPSC)	1	47.146		232.922		576.061		67.679		93.038		259.372
	2	65.225		259.399		257.736		140.484		174.842		698.44
	3	98.519		279.987		167.098		59.608		123.278		288.658
	4	69.342		308.672		215.144		173.996		98.737		306.873
	5	97.183		288.167		112.453		132.413		113.38		248.792
	6	94.238		251.219		263.244		53.581		45.401		371.416
	7	68.061		259.618		318.68		81.149		59.608		279.605
	8	124.532		232.895		238.703		67.815		114.934		224.033
	9	70.515		290.457		342.73		99.746		54.672		194.284
	10	100.482		156.899		280.505		116.052		99.555		169.443
	11	67.024		225.069		505.165		129.795		85.621		318.625
	12	109.508		248.792		233.522		99.773		140.43		181.44
	13	72.178		388.649		258.363		115.016		55.845		244.102
	14	149.373		825.317		168.761		80.549		135.849		196.356
	15	76.132		194.42		834.015		99.637		142.175		235.376
	16	179.668		147.819		155.372		58.817		135.112		259.699
	17	115.016		176.887		342.566		72.369		69.479		280.123
	18	132.304		140.293		234.313		213.807		73.569		387.286
	19	191.502		256.891		306.573		81.449		99.555		199.219
	20	94.129		166.443		199.192		64.489		116.079		176.56
	21	67.87		232.431		143.102		99.855		98.928		144.438
	22	110.053		164.753		232.568		100.455		86.412		166.989
Amplitude(% of Control mEPSC)	1	88.465		179.638		115.781		110.234		105.526		160.504
	2	107.59		230.395		161.666		116.114		119.067		116.898
	3	98.11		146.515		109.869		78.643		87.75		164.656
	4	106.92		167.924		160.093		89.719		107.796		170.704
	5	93.374		115.89		166.803		111.036		97.777		117.126
	6	105.403		174.096		205.842		128.133		112.572		163.877
	7	113.47		135.025		106.893		75.138		84.103		164.779
	8	73.625		107.978		157.304		89.19		114.496		188.084
	9	89.277		117.65		134.099		96.888		93.99		194.401
	10	93.356		164.857		179.679		107.559		102.832		119.076
	11	109.983		140.303		170.235		112.568		97.381		135.152
	12	87.75		94.755		128.224		89.783		108.001		96.469
	13	110.594		135.33		162.874		94.34		111.984		170.071
	14	103.169		123.694		178.33		93.324		93.37		134.624
	15	89.167		178.59		95.972		122.841		83.246		166.297
	16	97.381		166.083		171.083		97.344		90.503		146.565
	17	107.385		173.904		161.06		88.999		117.112		156.178
	18	112.955		130.772		142.436		126.036		124.14		130.59
	19	89.19		164.779		185.458		121.656		78.643		147.805
	20	107.344		98.169		183.18		100.945		105.526		135.289
	21	94.924		152.742		114.532		84.869		112.221		164.67
	22	120.567		155.098		167.965		95.931		105.07		169.939

[truncated: 70 more sheets: 3c, 3d, 3e, 3f, 3g, 3h, 4c, 4d, 4f, 4g, 4h, 4i, 4j, 4k, 4l, 5b, 5c, 5d, 5e, 6a …]
